# Supplementary material for: Osteoconductive Silk Fibroin Binders for Bone Repair in Alveolar Cleft Palate: Fabrication, Structure, Properties, and In Vitro Testing
Source: J Funct Biomater. 2022 Jun 14;13(2):80. doi: 10.3390/jfb13020080 (PMC9224859; doi:10.3390/jfb13020080)
Supplement: Supplementary file 1 [file jfb-13-00080-s001.zip]

Archive with 1 entries (1 files):
- jfb-1711127-supplementary.pdf
